# Supplementary material for: Integrative Analysis of Flavoromics, Lipidomics, and Transcriptomics Reveals the Potential Mechanisms Underlying the Unique Meat Flavor of Jianli Pigs
Source: Foods. 2025 Nov 10;14(22):3838. doi: 10.3390/foods14223838 (PMC12650885; doi:10.3390/foods14223838)
Supplement: Supplementary file 1 [file foods-14-03838-s001.zip]

Archive with 1 entries (1 files):
- foods-3956425-supplementary.pdf
